# Supplementary material for: Spatio-Temporal Analysis of Suicide-Related Emergency Calls
Source: Int J Environ Res Public Health. 2017 Jul 6;14(7):735. doi: 10.3390/ijerph14070735 (PMC5551173; doi:10.3390/ijerph14070735)
Supplement: Supplementary file 1 [file ijerph-14-00735-s001.zip]

Archive with 2 entries (2 files):
- Supplementary Material 1.pdf
- Supplementary Material 2.pdf
